# Supplementary material for: Acceptability of Medical Male Circumcision as an HIV Prevention Intervention among Male Learners in a South African High School
Source: Healthcare (Basel). 2024 Jul 6;12(13):1350. doi: 10.3390/healthcare12131350 (PMC11241183; doi:10.3390/healthcare12131350)
Supplement: Supplementary file 1 [file healthcare-12-01350-s001.zip]

Archive with 1 entries (1 files):
- healthcare-3055907-supplementary.pdf
